# Supplementary material for: The KEAP1/NRF2 axis controls LPS-induced oxidative stress, inflammasome activation and caspase-1 activity in human endothelial cells
Source: PLoS One. 2026 Feb 4;21(2):e0339928. doi: 10.1371/journal.pone.0339928 (PMC12872016; doi:10.1371/journal.pone.0339928)
Supplement: S1 Dataset — (XLSX) [file pone.0339928.s008.xlsx]

## Sheet: Fig 1B
	Fig 1B	Units: Fold change
	Lactate	Citrate	Itaconate	Succinate	Malate	OAA
	1.00817	0.902435	N.D.	2.04737	0.703035	1.03051
	0.897828	0.864038	N.D.	0.759246	1.61241	0.901998
	1.12401	0.873527	N.D.	0.928384	2.07956	1.11249

## Sheet: Fig 2A
	Fig 2A
	Units: OCR (pmol/min)
		Unt			LPS
	1.6	38.46	41.1167	27.1232	50.0057	46.099	29.5969
	10.35	36.75	39.7806	24.9441	49.3385	45.1333	27.8256
	18.87	37.66	39.0113	24.7656	51.1254	43.452	27.7545
	27.49	13.17	13.8878	10.431	21.8546	18.1612	11.1556
	36	14.31	15.3344	10.9111	22.5329	19.717	11.5932
	44.51	16.23	16.2526	10.8983	23.5316	20.2416	11.0347
	53.13	52.82	49.4283	35.383	76.7776	65.1649	41.3858
	61.65	49.84	50.4956	37.6573	77.7001	68.1193	43.4365
	70.16	44.86	48.7041	37.1882	72.9162	65.9749	40.8328
	78.77	4.91	4.12131	4.76725	16.0404	12.3678	5.22543
	87.29	5.54	5.40878	5.83445	17.2171	12.7241	3.40808
	95.81	5.11	4.85523	5.42887	16.6855	12.8624	4.15952
	Units: ECAR (pmol/min)
		Unt			LPS
	1.6	9.36076	11.5836	5.86604	9.00388	12.8039	8.10161
	10.35	9.82088	11.9048	6.13795	9.44186	13.1668	8.52074
	18.87	10.0419	11.7808	5.99903	9.6008	13.2028	8.39128
	27.49	13.9094	14.691	7.94033	13.2634	16.3691	10.3066
	36	14.0694	15.4822	8.65349	12.9701	17.1943	10.1578
	44.51	13.9373	16.0135	8.73354	13.5918	17.9121	10.9675
	53.13	13.4653	16.8458	8.76259	12.3728	18.0137	11.5167
	61.65	13.3212	16.648	8.95766	12.1603	17.6952	11.5192
	70.16	13.2929	16.281	9.78287	11.891	17.513	11.1822
	78.77	9.65429	12.6185	6.40858	8.33572	12.9097	7.64836
	87.29	8.70364	11.2211	5.51384	7.06283	11.6716	7.0072
	95.81	7.67594	9.93018	5.06731	6.75315	10.714	6.09932
	Units: OCR (pmol/min)
	Basal resp.		Max. Resp.		Spare resp.		Non mito. resp.		ATP prod.		Proton leak
	Unt	LPS	Unt	LPS	Unt	LPS	Unt	LPS	Unt	LPS	Unt	LPS
	32.7	35.1	47.9	61.7	15.2	26.6	4.9	16	24.5	29.3	8.3	5.8
	34.89	31.08	46.37	55.75	11.48	24.67	4.12	12.37	25.12	25.29	9.77	5.79
	20	24.35	32.89	40.03	12.89	15.68	3.36	9.29	14.33	16.72	5.66	7.63

## Sheet: Fig 2B
	Fig 2B
	Units: Relative MitoROS levels
	Unt	LPS
	1	1.63744
	1	1.21236
	1	1.56033

## Sheet: Fig 3B
	Fig 3B
	Units: Relative MitoROS levels
	Unt	LPS	LPS+4-OI
	1	1.42433	1.15067
	1	1.2894	1.02937
	1	1.24921	0.810402
	1	1.25205	0.854188
	1	1.1934
	1

## Sheet: Fig 4A
	Fig 4A
	Units: ASC positive cells %
	Unt	LPS	LPS+4-OI
	2.17391	3.41463	2.80899
	2.94118	5	2.11268
	1.55039	5.59006	1.82927

## Sheet: Fig 4B
	Fig 4B
	Units: Relative FLICA CASP1+
	Unt	LPS	LPS+4-OI
	1	3.93881	2.91969
	1	2.79438	2.34798
	1	2.95411	2.18977
	1	2.45959	2.39093
	1	2.56252	2.22176
		3.12889	1.79231

## Sheet: Fig 5A
	Fig 5A
	Units: Relative HMOX1 mRNA. Representative experiment data values.
	Scr siRNA				KEAP1 siRNA				NRF2 siRNA
	Unt	4-OI	LPS	LPS+4-OI	Unt	4-OI	LPS	LPS+4-OI	Unt	4-OI	LPS	LPS+4-OI
	1	1.993	1.032	2.969	3.074	6.042	3.506	5.081	0.39	1.133	0.401	1.647

## Sheet: Fig 5B
	Fig 5B
	Units: Relative NQO1 mRNA. Representative experiment data values.
	Scr siRNA				KEAP1 siRNA				NRF2 siRNA
	Unt	4-OI	LPS	LPS+4-OI	Unt	4-OI	LPS	LPS+4-OI	Unt	4-OI	LPS	LPS+4-OI
	1	1.042	0.538	1.064	1.145	1.352	1.343	2.042	0.452	0.443	0.283	0.432

## Sheet: Fig 5C
	Fig 5C
	Units: Relative GCLC mRNA. Representative experiment data values.
	Scr siRNA				KEAP1 siRNA				NRF2 siRNA
	Unt	4-OI	LPS	LPS+4-OI	Unt	4-OI	LPS	LPS+4-OI	Unt	4-OI	LPS	LPS+4-OI
	1	0.835	1.025	1.218	1.173	1.371	1.288	1.094	0.714	0.779	0.768	0.886

## Sheet: Fig 5D
	Fig 5D
	Units: Relative MitoROS levels
	Scr siRNA	KEAP1 siRNA
	LPS	LPS
	709.969	594.791
	710.099	526.522
	751.932	537.687

[truncated: 5 more sheets: Fig 6A, Fig 6B, S1 FigA, S2 Fig, S3 Fig]
